# Supplementary material for: A Systematic Review of Evidence-Based Interventions to Reduce Binge Drinking
Source: Life (Basel). 2025 Nov 5;15(11):1709. doi: 10.3390/life15111709 (PMC12653249; doi:10.3390/life15111709)
Supplement: Supplementary file 1 [file life-15-01709-s001.zip]

Archive with 1 entries (1 files):
- life-3957621-supplementary.pdf
